# Supplementary material for: The Mclust Analysis of Tumor Budding Unveils the Role of the Collagen Family in Cervical Cancer Progression
Source: Life (Basel). 2024 Aug 13;14(8):1004. doi: 10.3390/life14081004 (PMC11355860; doi:10.3390/life14081004)
Supplement: Supplementary file 1 [file life-14-01004-s001.zip]

Archive with 2 entries (2 files):
- life-3094442_Final_Supplememt_JUN222024_Olive.pptx
- life-3094442_Supplement_JUL232024.pdf
